# Supplementary material for: Niche construction and niche choice by aphids infesting wheat ears
Source: Oecologia. 2024 Sep 3;206(1-2):47–59. doi: 10.1007/s00442-024-05612-0 (PMC11489299; doi:10.1007/s00442-024-05612-0)
Supplement: Supplementary file 2 — Supplementary file2 (XLSX 602 KB) [file 442_2024_5612_MOESM2_ESM.xlsx]

## Sheet: README
Title	Explanation
Experiment I: Collection and analysis of phloem exudates
Amino acids inf	Amino acid concentration measured after the infestation phase
Sample ID	Unique identification number
Treatment	Control not previously infested by aphids: C; pre-infested by aphids: I
Tent	Origin of infesting lineage, Tent 1 or Tent 2
Amino acids	Relative concentration of amino acids in wheat phloem exudates, given as peak area normalised by internal standards, with calibration response factors applied, in mol%
Amino acids bio	Amino acid concentration measured after the bioassay phase
Sample ID	Unique identification number
Treatment	Control not infested by aphids during infestation phase: C; pre-infested by a different clonal lineage: D; pre-infested by same clonal lineage: S
Tent	Origin of infesting lineage, Tent 1 or Tent 2
Amino acids	Relative concentration of amino acids in wheat phloem exudates, given as peak area normalised by internal standards, with calibration response factors applied, in mol%
Metabolic features inf	Concentration of metabolic features measured after the infestation phase
Sample ID	Unique identification number
Treatment	Control not previously infested by aphids: C; pre-infested by aphids: I
Tent	Origin of infesting lineage, Tent 1 or Tent 2
Metabolites	Relative concentration of putative metabolic features in wheat phloem exudates, given as peak heights normalised by internal standard, in %
Metabolic features bio	Concentration of metabolic features measured after the bioassay phase
Sample ID	Unique identification number
Treatment	Control not infested by aphids during infestation phase: C; pre-infested by a different clonal lineage: D; pre-infested by same clonal lineage: S
Tent	Origin of infesting lineage, Tent 1 or Tent 2
Metabolites	Relative concentration of putative metabolic features in wheat phloem exudates, given as peak heights normalised by internal standard, in %
Experiment II: Aphid performance bioassay
Performance
Colony size	Number of individuals of Sitobion avenae counted on wheat leaf
Tent	Origin of lineage in bioassay phase, Tent 1 or Tent 2
Time point	Number of days after beginning of bioassay
Infestation treatment	Control not infested by aphids during infestation phase: C; pre-infested by a different clonal lineage: D; pre-infested by same clonal lineage: S
Experiment III: Aphid preference bioassay
Preference of adults
Location of adults	Percentage of total number of adult aphids in each cage found in each location
Tent	Origin of lineage in bioassay phase, Tent 1 or Tent 2
Time point	Number of hours or days after beginning of bioassay
Location	Not on leaves: N; aphids found on previously uninfested control leaves: C; aphids found on leaves pre-infested by different clonal lineage D; aphids found on leaves pre-infested by same clonal lineage: S
Location of nymphs
Location of nymphs	Number of nymphs found in each location
Tent	Origin of lineage in bioassay phase, Tent 1 or Tent 2
Time point	Number of days after beginning of bioassay
Location	Not on leaves: N; aphids found on previously uninfested control leaves: C; aphids found on leaves pre-infested by different clonal lineage S; aphids found on leaves pre-infested by same clonal lineage: S

## Sheet: Exp. I - Amino acids inf
Sample ID	Infestation treatment	Tent	Relative concentration of amino acids (mol%)
			Essential									Non-essential
			Histidine	Threonine	Valine	Methionine	Tryptophan	Phenylalanine	Isoleucine	Leucine	Lysine	Aspartic acid	Glutamic acid	Asparagine	Serine	Glutamine	Glycine	Citrulline	β-Alanine	Arginine	Alanine	γ-Aminobutyric acid	Tyrosine	Proline
C_1	C	-	1.38348	2.90928	2.61987	0	0.424596	0.883628	0.721064	1.3773	1.18426	23.781	10.7035	2.58988	11.6376	1.52202	7.99277	0.833753	5.27012	13.0024	0	6.78412	2.72016	1.65915
C_2	C	-	0.54437	3.02586	2.86853	0	0.77643	1.13085	0.895168	2.13295	1.45119	23.8221	12.4698	4.07038	9.33439	2.92506	0.663225	0	0	19.8015	0	10.9455	2.14109	1.00161
C_3	C	-	0.750803	2.67992	2.74417	0.281687	0.315068	1.21548	0.83301	2.10584	1.53351	32.6557	8.54488	9.02237	8.94345	4.96546	2.41541	0.214787	0.508637	7.87876	0.460887	6.12838	2.92317	2.87859
C_4	C	-	1.17777	3.15311	3.09908	0.363895	0.698085	1.39101	0.988974	2.45191	2.05171	29.9117	10.0056	2.90053	9.5222	3.26612	3.15577	0.594907	0.462139	11.2482	0.61002	7.54676	3.20832	2.1922
C_5	C	-	0.597424	2.93196	2.227	0.238368	0.396044	0.918651	0.662879	1.83921	1.03492	28.7419	12.9926	2.87067	11.4711	1.51641	0.844653	0.0386282	0.340922	20.0748	0.393778	6.28509	2.2097	1.37333
C_6	C	-	0.661149	2.70936	2.57358	0.384929	0.421377	1.2102	0.795385	1.99117	1.48721	35.806	10.1225	5.84316	8.53457	2.70648	1.03472	0	0.17093	11.4412	0	8.33404	2.58984	1.18215
C_7	C	-	0.758794	3.15797	3.19989	0.452861	0.437199	1.31059	1.04517	2.1171	1.51701	23.0377	13.1486	3.72328	6.36317	1.87643	1.05442	0	0.261516	22.5589	0	9.8455	2.93446	1.19943
C_8	C	-	0.778901	2.57506	2.06063	0.281205	0.158095	0.668703	0.665453	1.05736	1.19156	18.8218	6.76199	33.8	8.74229	7.03717	0.802339	0.234272	0.462207	7.58771	0.367583	3.83184	1.67954	0.434308
C_9	C	-	0.525847	2.52817	4.63894	0.238179	0.321097	1.44636	1.08272	3.04323	3.27251	15.4054	5.01239	2.92186	5.81222	3.25146	2.90485	0.0506097	0.702722	17.6989	0.80371	10.657	2.83735	14.8445
C_10	C	-	0.666674	2.67663	2.2803	0.290225	0.387886	0.887684	0.661241	1.74365	1.18845	30.8055	14.2804	2.69701	8.1188	1.52282	1.4859	0.0239133	0.734346	18.4597	0	7.73002	2.26442	1.09435
A_1	I	1	0.764792	3.21029	2.98922	0.343038	0.696938	1.23724	0.937543	1.81121	1.33812	27.9723	12.3609	3.95145	8.85966	2.94743	1.10507	0.0499249	0.202988	12.7207	0.376816	11.7346	2.76429	1.62545
A_2	I	1	0.804274	2.67833	2.08616	0.430511	0.188102	0.829837	0.731056	1.35844	2.12005	22.0515	6.88285	26.8268	8.7089	9.16701	1.04679	0.210185	0.0814316	7.81002	0.428008	3.13505	1.91454	0.510143
A_3	I	1	0.581324	1.93302	2.95499	0.0858555	0.152473	0.910124	0.797104	1.86426	2.33641	21.1703	3.79443	19.3786	8.41224	10.2292	2.05542	0.0644675	0.516093	8.09724	0.762998	4.02243	1.98227	7.89871
A_4	I	1	1.07019	2.95844	2.95404	0.613376	0.496427	1.47756	1.0995	2.68517	1.72286	15.2749	10.9766	4.51615	5.0045	1.7709	2.9873	0.150402	0.448508	27.1779	0	11.4869	3.35156	1.77684
A_5	I	1	0.348417	1.87443	1.44932	0.221854	0.152147	0.615478	0.421759	1.01505	0.75505	27.9065	7.63949	30.0991	8.59043	4.4812	0.777357	0	0.511925	7.07788	0	4.18258	1.41869	0.461339
A_6	I	1	0.790738	3.25906	2.37867	0.611201	0.217463	0.848974	0.801437	1.48451	1.7421	19.885	8.43064	13.9661	8.20122	12.386	1.53022	0.383344	0.302978	14.0181	0.390246	5.19216	2.35875	0.821178
A_7	I	1	0.89475	3.18312	3.09182	0.349976	0.58159	1.34192	0.910877	2.31575	1.7275	26.3435	7.92144	4.6936	9.43018	5.10923	2.93652	0.161746	0.837398	13.55	0.625284	9.03955	3.08757	1.86673
A_8	I	1	0.888664	2.87349	2.7898	0.424944	0.401668	1.37429	0.828081	2.51781	2.26701	24.9816	6.98693	9.7163	7.54662	3.98845	2.03164	0.213224	0.250531	16.332	0.587163	8.31513	2.93314	1.75149
A_9	I	1	0.595619	1.96887	1.38904	0.193191	0.124812	0.510272	0.443498	0.904578	0.937045	27.1027	5.81424	32.3732	9.53116	7.32807	0.979981	0.177223	0.115886	5.48264	0	2.0377	1.35957	0.630749
A_10	I	1	0.321264	1.63566	1.55834	0.180585	0.180681	0.72806	0.492799	1.18757	0.506884	23.1494	7.94027	30.0274	6.29361	4.01512	0.425305	0	0.146904	11.647	0	7.26792	1.45711	0.838157
B_1	I	2	0.710938	3.32952	2.76384	0.263698	0.484283	1.05965	0.835805	1.88965	1.11969	18.1077	8.67433	12.5239	11.1086	3.86101	1.87758	0.0732899	0.43139	16.9805	0.352861	9.63166	2.66534	1.25477
B_2	I	2	0.481263	2.7708	2.23865	0.23439	0.318655	0.952024	0.691901	1.68515	1.14459	33.5587	14.0829	4.56951	9.76126	5.12343	0.357497	0	0.234778	10.902	0.368079	7.40189	2.20914	0.91335
B_3	I	2	0.733183	2.47397	1.83248	0.246925	0.15579	0.67515	0.576246	1.10601	1.36697	34.9	7.97436	16.6614	9.75214	7.54682	1.8332	0.200114	0.844417	5.23577	0.294766	2.96565	1.89307	0.731578
B_4	I	2	9.49044	2.36371	2.41152	0	0	0	0	2.19388	0	17.0396	7.35482	21.4565	10.352	5.43353	0	0	0	10.7984	0	3.42483	4.96158	2.71928
B_5	I	2	0.716921	3.00161	3.11881	0.344549	0.627342	1.53363	0.978319	2.80105	1.50092	28.8307	10.0722	3.09802	7.75008	2.83491	2.5484	0.0372718	0.609439	14.9295	0.458336	9.02833	3.31786	1.86176
B_6	I	2	1.0498	3.28748	2.7996	0.202442	0.633293	1.17433	0.860784	2.29252	1.49859	16.4772	8.14574	10.7606	12.2838	2.91707	3.22639	0.306348	0.580515	16.3799	0.36512	9.92765	2.69061	2.14009
B_7	I	2	0.470255	2.56785	2.00819	0.154903	0.216537	0.798476	0.598623	1.16221	0.576322	31.667	12.8341	12.8182	7.47899	1.86462	0.703793	0	0.301982	12.207	0	8.51934	1.9779	1.07379
B_8	I	2	0.75112	2.66143	2.25127	0.442794	0.277064	0.942809	0.776745	1.51901	1.71198	24.8197	9.58368	18.4264	6.15556	7.33085	1.16234	0.166133	0.205268	11.5287	0.380464	5.82252	2.21774	0.866446
B_9	I	2	0.76928	3.13742	2.84279	0.423562	0.740713	1.1865	0.838055	1.78895	2.07052	32.3705	12.1242	2.78224	9.99558	3.92673	0.485467	0	0.145655	12.4119	0.563991	7.68542	2.61036	1.10022
B_10	I	2	0.790521	2.51206	2.18916	0.233361	0.241787	0.97912	0.719048	1.87519	1.23111	40.0898	10.3785	4.37973	8.42865	2.19125	1.69969	0.138874	0.190139	10.5436	0.437602	7.22129	2.36087	1.16863

## Sheet: Exp. I - Amino acids bio
Sample ID	Infestation treatment	Tent (Infestation)	Tent (Bioassay)	Relative concentration of amino acids (mol%)
				Essential									Non-essential
				Histidine	Threonine	Valine	Methionine	Tryptophan	Phenylalanine	Isoleucine	Leucine	Lysine	Aspartic acid	Glutamic acid	Asparagine	Serine	Glutamine	Glycine	Citrulline	β-Alanine	Arginine	Alanine	γ-Aminobutyric acid	Tyrosine	Proline
CA_1	C	-	1	2.33137	3.3132	3.98279	1.09522	0.493335	2.08249	1.69294	2.96993	2.08077	23.8281	6.52309	5.48127	11.4076	13.1428	6.20885	1.39881	0	6.22636	0.790639	1.23939	2.16179	1.54921
CA_2	C	-	1	0.531498	2.47841	3.20712	5.08071	0	2.25661	1.46858	2.98159	0	34.6437	17.0112	4.7324	2.88636	7.57795	1.65352	0	0	6.73456	0	4.15509	1.09198	1.50871
CA_3	C	-	1	1.55165	2.98982	4.49456	1.18398	1.0946	3.15827	1.84129	4.7	2.65712	24.1481	12.0637	5.28275	6.56303	6.98813	3.24032	0.239288	0	7.14534	1.19142	3.1318	4.29467	2.04015
CA_4	C	-	1	1.33254	2.83447	4.44949	1.25315	0.895896	2.61641	0	0	1.66095	34.7277	10.853	6.46212	5.29913	13.1448	2.05231	0	0	5.58119	0.812643	1.78127	3.04058	1.20234
CA_6	C	-	1	0.81973	2.35308	3.54151	0	0.602037	2.02623	1.20159	2.66456	1.51946	37.905	22.8015	3.56969	3.12595	2.4305	0.855783	0	0	5.54182	0	6.04708	1.62733	1.36713
CA_7	C	-	1	1.27346	2.48918	3.21707	0.792562	0.447121	1.70438	1.28341	2.63322	1.67844	36.4309	12.2905	3.86238	9.64067	7.66395	3.81473	0.233108	0	5.27304	0.67201	1.94979	1.86677	0.783307
CA_8	C	-	1	1.11144	2.32497	2.81273	0.657986	0.472466	1.97613	1.13928	2.1658	1.53284	41.4039	15.9564	2.52008	6.99532	3.88672	0	0.408017	0.2256	4.61296	0.456535	3.80011	3.00504	2.53567
CA_9	C	-	1	3.49535	4.3446	5.92343	0	0	2.2826	2.19569	3.8642	0	28.6778	6.99298	5.65523	5.32214	17.4163	5.41726	0.884121	0	3.97883	1.69347	1.81889	0	0.0371186
CB_1	C	-	2	1.7641	2.79356	3.76561	0	0	1.67199	1.39848	2.47571	2.62831	43.2042	12.7714	3.44392	4.24007	10.7999	1.2581	0	0	2.65325	0.640755	2.79443	1.3399	0.356303
CB_2	C	-	2	3.43486	4.74301	2.81512	0.220979	0.668894	1.36231	1.20976	2.28451	1.63329	15.9271	1.53314	2.09318	29.7264	1.53805	15.05	1.97451	0	8.22741	0.368994	0.182684	3.6222	1.38351
CB_3	C	-	2	2.34918	3.49652	3.39568	0.502095	0.864134	1.90006	1.51119	3.30414	2.48747	23.8696	6.6227	3.97138	15.1856	4.37227	7.41623	1.69572	0	6.81086	1.18149	2.09272	4.44935	2.52167
CB_4	C	-	2	1.49561	2.58499	3.87812	1.21858	0.840327	1.94165	1.44627	2.45386	1.45394	38.6144	11.1605	5.0081	5.58424	8.33466	2.75109	0	0	7.02676	0.642758	1.72305	1.43916	0.401997
CB_7	C	-	2	1.31538	2.61834	3.43526	1.09784	0.906367	2.2536	1.38137	3.32857	1.03643	36.4638	12.8142	4.62916	6.43031	5.3503	2.73524	0.616326	0	6.26236	0.686237	2.53246	2.72643	1.38008
CB_8	C	-	2	1.01895	2.42888	3.38316	0.695686	0.52693	1.91002	1.45526	2.58169	1.60035	36.1777	12.6755	3.5764	5.56305	6.3205	1.99156	0.236354	0	6.99114	0.415881	6.95392	2.36414	1.13289
CB_9	C	-	2	5.14961	5.58252	3.34469	0	0	1.43257	1.55656	3.977	0	22.3574	2.92575	3.91546	27.5909	2.22644	0	5.01981	0	7.80227	1.29622	0	3.21287	2.60993
CB_10	C	-	2	3.87964	4.02635	2.59636	0	0	1.38987	1.18194	1.62185	0	26.4339	5.72859	4.41948	18.1264	2.09673	8.90419	3.11113	0	6.55078	0.995961	4.06972	0.694126	4.17298
AB_1	D	1	2	2.14737	2.78875	3.29384	0.677318	0.911776	1.65006	1.24576	2.09946	1.90957	35.7401	9.05235	5.85196	9.72071	6.2624	4.22105	1.83432	0	5.6639	1.09131	1.26348	1.741	0.833493
AB_3	D	1	2	2.54819	3.42724	3.75264	0.609364	0	1.80752	1.50915	3.61661	2.19457	30.6266	5.34899	3.23949	12.9919	9.07202	7.10094	0.999141	0	5.45994	0.855777	1.15533	1.38506	2.29947
AB_4	D	1	2	2.17586	3.13387	3.56253	0.473704	0.670132	1.78105	1.46466	3.2752	1.86944	34.4423	4.85322	3.66724	12.0973	6.38292	6.03635	0.651312	0	5.6878	0.827772	1.33526	2.34925	3.2629
AB_10	D	1	2	1.03048	2.71063	4.29451	1.25096	0.674926	2.58664	1.86119	3.0059	1.61968	31.8746	12.9409	4.70575	5.3309	10.5294	2.24046	0	0	6.67714	0.706789	2.01222	2.656	1.29087
BA_1	D	2	1	1.55837	3.17221	3.81881	0	0	1.82312	1.30237	3.37772	1.70163	33.2249	9.42438	5.42943	8.66783	5.49738	4.23845	0.913905	0	6.37457	0.889663	2.68077	2.89452	3.00994
BA_2	D	2	1	0.72539	2.08779	3.65818	1.08531	0.845729	2.45732	1.59287	2.90015	1.43011	35.0307	16.4197	4.93459	3.91838	8.22311	0.842908	0	0.129443	5.79291	0.604514	3.41067	2.8923	1.01786
BA_7	D	2	1	1.44172	2.53931	3.97301	1.38107	0.555704	2.14553	1.71843	2.2434	1.99913	29.1812	8.15912	7.4425	8.23075	14.7377	3.59611	0.0139379	0	6.56788	1.09195	0.610741	1.6669	0.703919
BA_8	D	2	1	1.90432	2.68105	2.91815	0.399353	0.453808	1.37929	0.988519	2.21732	1.83139	33.4173	11.9771	2.47776	11.2513	2.60788	4.2795	1.12033	0	7.54143	0.642718	3.43788	3.37796	3.09569
BA_9	D	2	1	3.68919	5.54827	3.06849	0	0.499254	1.46118	1.38309	2.57721	1.85095	24.1247	1.57422	2.3899	34.4225	1.024	0	0.524005	0	8.33175	0	0	4.63693	2.89437
BA_10	D	2	1	1.2791	2.68102	3.18505	0	1.0637	1.74558	1.32714	2.37664	1.30225	39.4803	12.5133	3.73732	7.41686	4.38642	2.55642	0.510708	0	6.11505	0.666212	4.57709	1.48097	1.59887
AA_1	S	1	1	1.07294	2.1813	3.22935	0.85744	0.863291	1.89337	1.22188	2.54303	1.75059	33.9457	14.0876	5.49844	6.25156	7.20995	2.25333	0.169583	0	6.15375	0.662923	3.46646	2.80232	1.88521
AA_2	S	1	1	1.07028	2.17893	2.76544	0	0.608907	1.41675	0	1.7872	1.67358	46.4741	9.69095	5.90165	8.40223	6.76355	0	0.0780002	0	5.84233	0.761427	1.67458	1.97851	0.9316
AA_3	S	1	1	2.65557	4.21887	4.76362	0	3.29645	3.06464	0	2.78168	1.3729	31.7049	4.15828	4.2255	12.5379	14.5535	0	1.38741	0	6.02591	0.837826	1.4008	0.620035	0.394172
AA_4	S	1	1	1.23337	2.64711	4.12095	1.56302	0	2.77999	1.86578	3.34945	1.70195	28.3035	13.2509	5.31174	5.7845	12.1689	2.38688	0	0	6.87257	0.630314	1.97535	3.03436	1.01937
AA_6	S	1	1	2.39074	3.61156	3.25413	1.40927	0	0	0	0	0	24.3339	3.37642	2.75592	19.6077	7.2925	11.8035	1.69443	1.92191	6.45924	0.702641	0.949554	3.43515	5.00153
AA_8	S	1	1	1.77226	2.74029	2.97104	0	1.38307	1.55089	1.03414	2.07749	2.18626	35.4848	12.1338	4.34989	10.3116	4.49429	5.13079	0.650263	0	5.76611	0.902669	1.95899	2.20742	0.893979
AA_9	S	1	1	1.36757	2.76505	3.50398	0.973322	0.881746	2.16082	1.36503	3.24294	1.65063	34.6907	12.3339	3.42492	7.85313	5.54341	3.32138	0.315582	0	6.53066	0.569826	2.73985	3.14732	1.61825
AA_10	S	1	1	1.07743	2.27866	4.2217	1.09481	0.709893	2.62836	1.9789	2.94724	1.62039	35.9538	10.3184	7.88437	4.31994	11.238	1.79866	0	0	6.21259	0.987189	0.896369	1.83326	0
BB_1	S	2	2	1.25504	2.49241	3.57812	0.831258	1.20363	2.05542	1.53215	2.70305	1.88556	33.1958	9.54496	6.08645	7.94468	9.39664	2.77288	0.207618	0.132354	6.40986	0.849553	2.0536	2.92784	0.941194
BB_2	S	2	2	2.43682	4.14269	4.16622	0	0	2.02476	2.00121	3.77104	1.99823	29.3508	6.06797	4.46536	19.2217	6.22973	0	1.11311	0	7.24963	1.18485	0	2.08449	2.49143
BB_3	S	2	2	5.02813	5.33743	3.65882	0.156128	1.03114	2.05436	1.52662	3.80362	2.34344	20.341	4.99294	3.40675	21.3524	2.27718	0	3.69995	0	8.58597	2.18343	0.335858	4.68573	3.19908
BB_4	S	2	2	1.90308	2.64057	3.44695	0.788873	1.37069	1.76703	1.68789	3.84227	1.58206	18.8739	7.52805	14.4157	6.9977	8.37254	4.44604	0.207102	0.269402	8.43512	0.735821	1.85134	6.42773	2.41005
BB_6	S	2	2	1.92057	2.98	4.59427	1.26526	0.778343	2.46183	1.95874	3.09511	2.85651	35.7558	5.78195	3.41363	8.58992	10.6378	3.96811	0	0	4.3368	0.71163	1.99654	1.7763	1.1209
BB_7	S	2	2	2.29261	3.00765	3.5778	0	0.864643	1.7982	1.37029	3.23034	1.68106	34.2038	10.0479	5.80994	9.15931	6.10777	4.61099	0.705042	0	6.50469	0.99013	1.37194	0.808871	1.85702
BB_8	S	2	2	3.08611	4.88587	3.87327	0	0.729294	1.607	0	3.0912	2.3001	24.1705	2.91685	3.03056	29.4443	1.72998	0	2.00443	0	8.96238	0.877565	0.818801	3.58198	2.88979
BB_9	S	2	2	0.810539	1.95313	3.12229	2.33783	0.47548	2.58463	0	1.47231	2.098	9.39397	2.34002	4.80718	8.57979	50.8092	0.929728	0.0418669	0	3.76014	0.590115	0.558072	3.27126	0.0644757
BB_10	S	2	2	3.05949	3.55623	2.43793	0.38164	1.32865	1.17604	0.979321	1.91733	1.74166	18.8799	4.42667	6.30096	20.2992	5.31196	9.42404	2.20492	0.0789167	7.02674	0.757274	0.681688	5.65001	2.37942

## Sheet: Exp. I - Metabolic features inf
Sample ID	Infestation treatment	Tent	Relative concentration of metabolic features (%)
			Retention time	1.27	1.35	1.41	1.45	1.47	1.57	1.59	1.59	1.61	1.63	1.7	1.84	1.89	1.93	1.99	1.99	2.13	2.58	3.09	3.22	3.23	3.23	3.38	3.6	3.78	3.78	4.06	4.3	4.74	4.75	4.86	5.51	5.51	5.53	5.9	6.19	6.27	6.73	7.02	7.03	7.09	7.14	7.21	7.53	7.55	7.56
			Ion mass to charge ratio	307.1125m/z	268.1037m/z	136.0619m/z	139.0022m/z	252.1088m/z	157.0837m/z	284.0987m/z	152.058m/z	137.0475m/z	348.1759m/z	285.2784m/z	152.0576m/z	173.0782m/z	203.1384m/z	166.0858m/z	120.0808m/z	153.0154m/z	127.0493m/z	206.1377m/z	133.0859m/z	217.1041m/z	188.0701m/z	231.1696m/z	229.1539m/z	187.0937m/z	103.0753m/z	130.159m/z	114.0913m/z	261.1311m/z	295.1647m/z	231.1198m/z	231.1198m/z	103.0753m/z	262.2008m/z	245.1855m/z	283.1746m/z	195.0886m/z	245.1354m/z	279.1691m/z	215.1249m/z	137.0595m/z	253.164m/z	374.2276m/z	327.2008m/z	183.0775m/z	227.0907m/z
C_1	C	-		0	0.0392901	0	0	0.0101617	0.15459	0.0103639	0	0	0	0	0	0.197455	0	0.18034	0.150239	0.0775522	0	0.00818004	0.0459784	0.435425	0.102099	0	0	0.224104	0.0420922	10.0004	0.546531	0.537999	0	0	0.0496587	0.0138613	0	0.0106756	0.874849	0.0298606	0.00958648	0	0.0243841	0.0381578	0.0263086	0	0.94606	0.039981	0
C_2	C	-		0	0.726494	0.112691	0.0875953	0.171317	0	0.13195	0.226124	0	0	0	0	0.0652539	0.0574065	1.09368	0.871935	0	0	0	0	0	0.883961	0.0770902	0	1.21701	0.241459	0	0	0	0.0728988	0	0.257828	0.104638	0.104043	0.105263	0.0179862	0	0	0.0860036	0	0.202785	0.0565371	0.0925825	0.020903	0	0.118527
C_3	C	-		0.0183595	0.362728	0.0663579	0	0.155761	0.0929197	0.0885707	0.154695	0.0266273	0.0363542	0.0361858	0.174018	0.0526247	0.0261971	0.978308	0.789065	0.0683687	0.034175	0.00684979	0.0239481	0.190122	0.288611	0.0337822	0.0305461	0.351161	0.0719574	1.2344	0.0604189	0.342161	0.0303965	0	0.100651	0.0186393	0	0.0513747	0.843134	0.0304126	0.015485	0.0455012	0	0.0451935	0.0258961	0.0174055	1.31539	0.0563411	0.0756732
C_4	C	-		0	0.265103	0.0443699	0	0	0.0627161	0.0397254	0	0	0.0121009	0.0388092	0.0581243	0.0466756	0.0304892	0.843889	0.73121	0.0484667	0.0163346	0.0142274	0	0.0222227	0.45849	0.0359972	0.0290358	0.774126	0.144951	1.00869	0.0963226	0.310691	0.035239	0	0.285909	0.0422626	0.0114374	0.0606308	0.633058	0.037278	0	0.0506573	0	0.0697638	0.0430994	0.0525635	1.0974	0.0477927	0.042727
C_5	C	-		0.557986	0.90963	0.11765	0	0.17851	0	0.134967	0.195322	0	0.0356724	0	0.158877	0.0901672	0.080196	2.0684	1.80186	0	0.0311576	0.0206951	0	0.361097	1.14373	0.123621	0.0857503	2.71135	0.390409	0.27067	0	0.0883072	0.103067	0.169411	0.787633	0.0650219	0	0.185193	0.0110724	0.0365304	0.102749	0.139808	0.0243625	0.185347	0.00625969	0.0812356	0.0179919	0	0.110789
C_6	C	-		0	2.53495	0.406758	0.230046	0.706251	0	0.468261	0.777786	0.108347	0.281478	0	0.630576	0	0.12293	4.1832	3.6476	0	0	0	0	0	1.93242	0.151313	0.121102	0.37124	0.211342	0	0	0	0.147471	0	0	0.0456799	0	0.239109	0.0308016	0	0	0	0	0.16294	0.0355975	0.0891019	0.0415287	0	0.31967
C_7	C	-		0	2.58931	0.367903	0.34158	0.594267	0	0.395053	0.703901	0.315326	0.200662	0.785075	0.483807	0	0.142779	4.65498	3.8673	0	0.124311	0	0	0	1.88987	0.122382	0.0947493	1.10257	0.546965	0	0	0	0.113768	0	0	0.0459442	0	0.199697	0.0152228	0	0	0.181574	0	0.21819	0.0421832	0.143881	0.0318844	0	0.310915
C_8	C	-		0.0333226	0.453767	0.0625213	0	0.12034	0.184078	0.0751414	0.128859	0.0212816	0.0186583	0	0.12418	0.177228	0.0250747	1.41617	1.1731	0.0598035	0.0244248	0.0163402	0.0301313	0.39939	0.349396	0.0344807	0.025441	0.653663	0.108504	6.69576	0.0703911	0.396984	0.0287969	0	0.309338	0.0280919	0	0.0504684	0.469132	0.0140224	0.0236246	0.0480933	0.0220822	0.0608181	0.0231125	0.0327436	0.541515	0	0.0622968
C_9	C	-		0	0.783191	0.24752	0	0.596641	0.113668	0.162387	0.26044	0.0232206	0.0683005	0.0631956	0.398376	0.0595538	0.0659706	2.394	2.0253	0.0633919	0.20138	0	0.0288071	0.191319	0.553377	0.105042	0.14562	0.578386	0.12328	2.9686	0.0658266	0.392893	0.0723582	0	0.128905	0.0318992	0	0.110278	0.972274	0	0.00477167	0.0993485	0	0.046136	0.0163597	0.0394514	1.78059	0.0732221	0.101613
C_10	C	-		0.098027	0.269217	0.0480831	0	0.0583308	0	0.0618366	0.0909076	0	0	0.190391	0	0.0821274	0.0334398	0.83935	0.710549	0	0	0	0	0	0.434293	0.0444695	0.0329004	0.407724	0.248064	1.64948	0.827472	0.0889033	0.0494585	0	0	0.0228282	0	0.0844354	0.402913	0.0179283	0	0.0635625	0	0.114864	0.0132163	0.0465999	0.432098	0	0.0633468
A_1	I	1		0	1.71167	0.253671	0.167024	0.515215	0	0.303128	0.476	0.0535472	0.0472408	0.139047	0.363937	0.136503	0.0490753	1.83291	1.67636	0	0.0687208	0	0.0400835	0.350811	1.3329	0.0678035	0.0696763	2.13231	0.282314	0	0	0.0823668	0.0728104	0.187026	0.55574	0.0277042	0	0.105451	0.0360723	0	0.0984911	0.103807	0	0	0	0.132358	0.0410296	0	0.196569
A_2	I	1		0	1.65467	0.184412	0.144849	0.26443	0	0.232547	0	0.0755613	0.0870807	0	0.253014	0.0526442	0.078544	3.1923	2.72464	0	0.053414	0	0.0161136	0	0.974711	0.071653	0.0636306	1.07971	0.22642	0	0	0.00385047	0.0973658	0	0.440492	0.0855281	0	0.155682	0.0142844	0	0.00475174	0.109022	0	0.215385	0.0480712	0.104908	0.0138461	0	0.124518
A_3	I	1		0	0.472893	0.100624	0	0.250056	0.142985	0.129122	0.222429	0	0.0234838	0	0.369602	0.0717838	0.0485103	2.82574	2.29049	0.108096	0.186625	0	0.0387821	0.253652	0.479069	0.0778568	0.128505	0.448502	0.0984987	7.28013	0	0.518533	0.0471218	0	0.0506103	0.0219683	0	0.0618336	1.27239	0.025361	0.00144214	0.0595084	0.00818611	0.0569718	0.00598113	0	1.89486	0.0919404	0.0295228
A_4	I	1		0.0201614	1.14083	0.153622	0	0.240798	0.0240912	0.243836	0.381112	0.216062	0.0714573	0	0.22263	0.0250671	0.03776	1.4705	1.24777	0	0	0	0	0.0177956	0.618412	0.0376651	0.0372094	0.745325	0.188882	0.908597	0	0.125944	0.0358805	0	0.150142	0.028698	0	0.0594971	0.420057	0.0262707	0	0.0472712	0.00806631	0.0984095	0.000904944	0.037722	0.861896	0.0408165	0.0858475
A_5	I	1		0.0799824	0.523704	0.0710833	0	0.0998132	0.0974786	0.119974	0.184932	0	0.0651231	0	0	0.083709	0.0480664	1.27712	1.06087	0.0360635	0	0	0	0	0.330586	0.0599594	0.0366128	0.233444	0.150915	5.55777	0	0.190669	0.070122	0	0	0.0335216	0	0.0932213	0.688483	0	0	0.0855581	0	0.119486	0.0345878	0.0555922	0.757474	0	0.0747089
A_6	I	1		0	0.7028	0	0	0.108444	0	0.121452	0.183658	0.0490744	0.030356	0	0.107962	0.0285115	0.0196354	0.952785	0.802343	0.01073	0.0215451	0.00744817	0	0.114112	0.247852	0.0250902	0.022585	0.31865	0.0673171	0.718493	0.0621489	0.125678	0.0184064	0	0.167806	0.0271512	0	0.0301574	0.374964	0	0.0196365	0.0179148	0.00695467	0.051989	0.0368773	0.00969954	0.719291	0.0324263	0.0488475
A_7	I	1		0	0.263179	0.0555058	0	0.0974411	0.218714	0.0454971	0.0739918	0	0.0280708	0	0.0579465	0.10883	0.014555	0.482931	0.407379	0.0458937	0.0162846	0.00467305	0.0273537	0.44399	0.142078	0	0.0263138	0.303798	0.0415724	1.11464	0.0381137	0.878676	0.0072604	0.0130589	0.131852	0.0120302	0	0	1.43135	0.0132522	0.00627104	0	0.00891657	0.0272239	0.00312029	0	2.5116	0.0998544	0.052655
A_8	I	1		0	1.33319	0.193997	0	0.461341	0.0713622	0.243172	0.415322	0.042806	0.233401	0.0976884	0.398408	0.0455074	0.109916	2.77786	2.38968	0.0313155	0.109425	0	0.0203962	0.0877087	0.85876	0.137584	0.10693	0.492261	0.102674	1.28175	0	0.21167	0.135921	0	0	0.0101784	0	0.223139	0.637169	0.0457827	0.00881884	0.151588	0	0.0646345	0.00251395	0	1.21383	0.053843	0.179596
A_9	I	1		0	0.492332	0.0563103	0	0.0737766	0.0264742	0.0745093	0.134483	0.0297714	0.0379496	0.113547	0.0828276	0.0213027	0.0208173	1.0395	0.854718	0	0.0164104	0	0	0	0.3013	0.0208712	0.0193735	0.145396	0.082407	0.70207	0.0637558	0.079983	0.015947	0	0	0.0285673	0	0.0207096	0.504548	0.0273799	0.00929235	0.0183283	0	0.0454068	0.0417213	0	0.780259	0.0454814	0.0233602
A_10	I	1		0	2.7023	0.402745	0	0.703829	0	0.532649	0.954455	0.0566273	0.377423	0	0.583201	0.187839	0.119747	3.32762	3.01126	0	0.127585	0	0.100231	0.0431374	1.1561	0.132177	0.102309	0.655529	0.295509	0	0	0	0.135191	0	0	0.0124636	0	0.198729	0.0780134	0	0	0.197894	0	0.197367	0	0.118681	0.021044	0	0.303311
B_1	I	2		0.0373533	0.508695	0	0	0.109467	0.170598	0.0919183	0.137755	0.0160458	0.0294071	0	0.0844323	0.12112	0.0345614	0.929996	0.875838	0.0785877	0.0204638	0	0.0240471	0.160739	0.426624	0.0346074	0.0325058	0.815086	0.127933	2.14956	0	0.572061	0.0290083	0	0.186131	0.00598114	0	0.0373687	1.0819	0.0699323	0	0	0.0198933	0.0747308	0	0.023854	2.15343	0.0774679	0.0421395
B_2	I	2		0	1.20237	0.14026	0	0.186413	0	0.143842	0	0	0.0665605	0.0568492	0.132159	0.0651765	0.052883	2.05792	1.66156	0	0	0	0	0.23929	0.811978	0.0632673	0.0422103	2.11048	0.25956	0	0	0.118896	0.0816802	0.0753577	0.42856	0.0368077	0	0.149034	0.0116748	0	0.0655686	0.104011	0.0150911	0.188609	0.0121458	0.0606232	0	0	0.0843244
B_3	I	2		0.041912	0.182102	0.0292712	0	0.0641979	0.218278	0.0357327	0	0.0140916	0.0215202	0.0421538	0.0689936	0.213377	0	0.719769	0.629209	0.0857449	0	0.0155015	0	0.393122	0.171623	0.0173021	0	0.565927	0.0772254	10.619	0	0.480411	0.0135945	0	0.297552	0.0293996	0	0.0253756	0.513493	0.00931415	0.015024	0.016926	0.0121758	0.0678223	0.0395296	0.0187932	0.661002	0	0
B_4	I	2		0	0.552373	0.0756068	0	0.0348551	0.150574	0.134589	0.189869	0.0442815	0.0070597	0	0.0536273	0.0948665	0.0117585	0.508746	0.413481	0.100943	0.00886206	0.00668975	0.0249277	0.318482	0.212519	0.0217434	0	0.697507	0.11282	1.28755	0.509508	0.590732	0.0129274	0	0.25436	0.0335483	0	0.0223308	1.04533	0.0288386	0.00371665	0	0.0123031	0.0473341	0.0102838	0.00588501	1.83453	0.0688235	0.0183978
B_5	I	2		0.0367386	0.411825	0	0	0.135516	0.166361	0.0937254	0.140773	0	0.0531877	0	0.128431	0.103859	0.0494913	1.47451	1.12449	0.0984076	0	0	0	0.179405	0.666923	0.0572333	0.050785	0.651964	0.149837	2.24631	0	0.438334	0.0599029	0.0243463	0.230634	0.0397685	0	0.0988594	0.959708	0.0308676	0.0145947	0.0816298	0.0134572	0.148648	0.0185603	0.0855316	1.61829	0.071711	0.0904602
B_6	I	2		0.0186957	0.364227	0.0536541	0	0.13314	0.0949709	0.105951	0.169012	0.0122377	0.0518994	0	0.11988	0.0479141	0.0260582	1.00926	0.81149	0.0821273	0.0315123	0.00601904	0.0224022	0.170232	0.599535	0.042746	0.0352116	0.259079	0.061207	2.1291	0.0413802	0.362587	0.0250723	0	0.0418045	0.0112405	0	0.0546038	0.82955	0.0340734	0.00340683	0.0418777	0.00782532	0.0327668	0.0150743	0.0349855	1.31098	0.053039	0.0638476
B_7	I	2		0	1.00724	0.144124	0	0.211617	0	0.203807	0.320697	0.0457128	0.103185	0	0.184443	0.0563358	0	1.4388	1.23388	0	0	0	0.0130446	0.0999477	0.559284	0.0314773	0.0332162	0.881325	0.145683	0	0	0.0567557	0	0	0.190633	0.00154393	0	0.0379908	0.0242984	0	0.0340704	0.0300331	0.020847	0.108245	0.00615449	0	0.00920675	0	0.103333
B_8	I	2		0	0.745378	0.11827	0.0692708	0.172161	0	0.120931	0.156067	0.0292339	0.0580959	0.0350025	0.144815	0.0252034	0.0376532	1.7983	1.49757	0.0135776	0.0341348	0.00452288	0.0177251	0.100737	0.50246	0.0424492	0.0547682	0.272051	0.0510752	1.13604	0	0.178524	0.0323136	0	0.0407355	0.0128272	0	0.048132	0.481054	0.016305	0.0247331	0.0316748	0.00840585	0.0530533	0.00301933	0	1.02808	0.0411239	0.0622436
B_9	I	2		0.0752348	1.29935	0.164161	0.181629	0.194968	0	0.173019	0.307644	0.0362764	0	0	0	0.0992651	0.0585787	1.65123	1.41183	0	0	0	0.0379994	0.169046	1.21886	0.0855743	0.0503565	1.67113	0.233139	0	0	0.0292875	0.0819396	0	1.11283	0.100257	0	0.153116	0.0138456	0	0.0721462	0.11631	0	0	0.0796425	0.0921026	0.0314664	0	0.0904088
B_10	I	2		0.0796732	1.36119	0.191328	0.188066	0.315544	0	0.241532	0.397354	0.0440546	0.0691751	0.143974	0.242207	0.121507	0.0650134	1.83378	1.68172	0	0.072662	0.0303151	0	0.085417	0.752274	0.0899089	0.0639636	1.51216	0.218215	0.252028	0	0.051117	0.0598018	0	0.576294	0.0625522	0	0.145174	0.0583909	0.0380956	0	0.108206	0.0198844	0	0.0290763	0.0675629	0.113629	0	0.130177
[truncated: 693 more columns]

## Sheet: Exp. I - Metabolic features bio
Sample ID	Infestation treatment	Tent	Relative concentration of metabolic features (%)
			Retention time	1.27	1.35	1.41	1.45	1.47	1.57	1.59	1.59	1.61	1.63	1.7	1.84	1.89	1.93	1.99	1.99	2.13	2.58	3.09	3.22	3.23	3.23	3.38	3.6	3.78	3.78	4.06	4.3	4.74	4.75	4.86	5.51	5.51	5.53	5.9	6.19	6.27	6.73	7.02	7.03	7.09	7.14	7.21	7.53	7.55	7.56
			Ion mass to charge ratio	307.1125m/z	268.1037m/z	136.0619m/z	139.0022m/z	252.1088m/z	157.0837m/z	284.0987m/z	152.058m/z	137.0475m/z	348.1759m/z	285.2784m/z	152.0576m/z	173.0782m/z	203.1384m/z	166.0858m/z	120.0808m/z	153.0154m/z	127.0493m/z	206.1377m/z	133.0859m/z	217.1041m/z	188.0701m/z	231.1696m/z	229.1539m/z	187.0937m/z	103.0753m/z	130.159m/z	114.0913m/z	261.1311m/z	295.1647m/z	231.1198m/z	231.1198m/z	103.0753m/z	262.2008m/z	245.1855m/z	283.1746m/z	195.0886m/z	245.1354m/z	279.1691m/z	215.1249m/z	137.0595m/z	253.164m/z	374.2276m/z	327.2008m/z	183.0775m/z	227.0907m/z
CA_1	C	-		0	0.802292	0.162214	0	0.17803	0	0	0.124216	0	0	0	0.155366	0	0	2.75721	2.35627	0	0	0	0	0	1.27208	0	0	0	0	0	0	0	0	0	0	0	0.0907882	0	0	0.195365	0	0	0.0412772	0	0	0	0.0730583	0	0
CA_2	C	-		0	0.533795	0	0	0.17036	0	0	0	0	0	0	0	0	0	2.31368	1.82634	0	0	0	0.144467	0	1.11239	0	0	0	0	0	0	0	0	0	0	0	0	0	0	0	0	0	0	0	0	0	0	0	0
CA_3	C	-		0.151311	1.22389	0.260487	0	0.612734	0	0.149838	0	0	0	0.183775	0.483195	0.629958	0.276175	5.37309	4.52418	0	0.0678112	0	0.0428291	0.674277	1.96361	0.247296	0.183968	0	0	0.320807	0	0.124473	0.291223	0.286454	0	0	0	0	0.256921	0.0616358	0.237167	0.452587	0.0639926	0	0	0.434786	0.303099	0	0.108344
CA_4	C	-		0.117626	1.53944	0.223737	0.51623	0.506007	0	0.108021	0	0.0800466	0	0.134141	0	0.353096	0.0871805	3.10779	2.51485	0	0.0666774	0	0	0.479779	1.53961	0.158464	0.100831	0	0	0	0	0	0.117065	0.0159682	0	0	0	0.201942	0.00131637	0.0485562	0.0600646	0.182506	0.0882065	0	0	0.0867873	0	0	0.269462
CA_6	C	-		0	0.735593	0.146483	0.16972	0.187854	0	0.118142	0	0	0	0	0	0	0	1.79335	1.64715	0	0	0	0.0385584	0	0.87305	0	0	0	0	0	0	0	0	0	0	0	0	0.119228	0.125367	0	0	0	0	0	0	0	0.100498	0	0
CA_7	C	-		0	0.775306	0.142105	0	0.31642	0	0	0	0	0	0	0.203517	1.31825	0	4.20313	3.55721	0	0	0.33755	0	0.62425	1.32753	0	0	0	0	0.526178	0	0	0	0.231693	0	0	0	0.174092	0.0498457	0.0694328	0.218224	0.127616	0.116419	0	0	0.12873	0.118656	0	0
CA_8	C	-		0.362131	2.30076	0.624068	0.24543	1.44852	0	0.243511	0.550405	0.0623599	0	0	1.31416	0.0919585	0.12263	6.23407	5.25343	0	0.150312	0.306582	0	0	2.17845	0.149715	0.128815	0	0	0	0	0.163926	0.15526	0	0	0	0	0.225127	0.0716201	0.161173	0	0.2157	0.0578946	0	0	0.266501	0.199634	0	0
CA_9	C	-		0.564293	0.55657	0.156586	0	0.291769	0	0	0	0	0	0	0	0.170004	0	0.761509	0.584114	0	0	0	0	0	0.30524	0	0	0	0	0	0	0	0	0	0	0	0.152058	0	0	0	0	0	0.060917	0	0	0	0.0205391	0	0
CB_1	C	-		1.91974	1.25821	0.371615	0	0.941435	0	0.170833	0	0	0	0.346658	0.720849	0.368151	0	2.43892	2.07371	0	0	0.0481087	0.0374646	0	1.11862	0	0	0	0	0	0	0	0	0	0	0	0	0.212374	0	0	0	0.184036	0.148842	0	0	0	0.0732391	0	0.197561
CB_2	C	-		0	0.314038	0.158292	0	0.349368	0	0	0	0	0	0	0	0	0	4.72127	4.06843	0	0	0.0884886	0.0323451	0.79911	2.80525	0.150158	0	0	0	0	0	0.0334356	0	0.11718	0	0	0	0.192328	0.151195	0.409813	0.160484	0.155289	0.0962965	0	0	0	0.0663728	0	0
CB_3	C	-		0	1.62055	0.316252	0	0.661618	0	0.303939	0.520484	0.288069	0	0.166964	0.520101	0.233132	0.13495	4.30837	3.5859	0	0	0.0998156	0.0193071	0.209389	2.38021	0.153009	0.122911	0	0	0	0	0.231709	0.145895	0.0756618	0	0	0	0.215559	0.321809	0.381938	0.0404222	0.234385	0.0539347	0	0	0.119846	0.322189	0	0
CB_4	C	-		0	0	0.164406	0.500429	0.389244	0	0	0	0	0	0	0	0	0	1.39457	1.32488	0	0	0	0.0824383	0.101162	0.882678	0	0	0	0	0	0	0	0	0	0	0	0	0.186511	0.0361969	0.106571	0.0332447	0.148848	0.0840194	0	0	0	0.0654532	0	0
CB_7	C	-		0.207337	1.17646	0.413184	0	0.958716	0	0.147309	0	0	0	0.162455	0.756594	0.325592	0.288161	5.70117	4.8311	0	0.0888942	0.0090303	0.00898109	0.975308	2.64408	0.285554	0.208516	0	0	0	0	0	0.303494	0.303406	0.193396	0	0	0.446582	0.026221	0.0518086	0.340402	0.462411	0.151453	0	0	0.591159	0.156343	0	0.175057
CB_8	C	-		0.32728	3.7086	0.513359	0	1.04342	0	0.338527	0	0.156346	0.167816	0	0.99242	0.446028	0.128395	7.53439	6.21867	0	0.232181	0.455077	0.00631618	0.725906	2.47924	0.167371	0.155344	0	0	0	0	0.0682092	0.12383	0.293033	0	0	0	0.221936	0.0292292	0.16206	0.3049	0.262359	0.118654	0	0	0.244207	0.129031	0	0
CB_9	C	-		0	0.0900388	0	0	0	0	0.451543	0.550475	0.270551	0	0.453562	0	0.761286	0	1.45161	1.39391	0	0	0.154736	0	0	1.19309	0	0	0	0	0.573262	0	1.56676	0	0	0	0	0.0713109	0	0	0.352791	0	0	0.126807	0	0.11414	0	0.101511	0	0
CB_10	C	-		0	0.425386	0.157777	0	0.18927	0	0	0	0	0	0	0	0.556602	0	0.99345	0.911409	0	0	0.11737	0.0854997	1.55047	0.482619	0	0	0	0	0	0	0	0	0.176332	0	0	0.841832	0	0	0.405601	0.329569	0	0.153306	0	0	0	0.065184	0	0
AB_1	D	1		0.256162	0.623454	0.234578	1.14252	0.434777	0	0	0	0	0	0.577721	0	0.0879173	0	2.16516	1.75589	0	0	0	0.0650382	0	1.50218	0.135577	0	0	0	0	0	0	0	0	0	0	0.0840373	0.211702	0	0.135744	0	0.175772	0.073228	0	0	0	0.00326845	0	0.264433
AB_3	D	1		0.470747	0.908778	0.285975	0.716265	0.693561	0	0.12922	0	0	0	0	0.5862	0.292124	0	2.39359	2.05201	0	0	0	0	0	1.05516	0.16074	0	0	0	0	0	0	0	0	0.169451	0	0.0894036	0.168711	0	0.145027	0	0.171367	0.15613	0	0	0	0.0430715	0	0
AB_4	D	1		0	0.690545	0.143561	0	0.34478	0	0.102732	0	0.120073	0	0	0.288146	0.695477	0	2.19025	1.71534	0	0	0.056805	0.0654487	1.92659	1.11288	0.0913902	0.0749268	0	0	4.18902	0	0.694504	0.091317	0.5096	0.295042	0	0.0848966	0.103024	0.392591	0.257863	0.383079	0.0865609	0.187133	0	0.0688035	0	0.641627	0	0.230488
AB_10	D	1		0.293183	1.52506	0.228353	0	0.438772	0	0	0	0	0	0	0.346985	0.577646	0.171098	5.47867	4.46496	0	0	0.0223207	0	0.00644696	1.96277	0.188029	0	0	0	0	0	0.0899319	0.134895	0	0	0	0	0.190703	0	0	0.00805763	0.222783	0	0	0	0.202621	0	0	0.113285
BA_1	D	2		0.0969193	0.477622	0.267694	0.336361	0.639437	0	0.0814563	0	0	0	0	0.47165	0.132966	0.0911534	1.16032	1.01806	0	0.0840247	0	0.022803	0.363914	0.617482	0.128841	0.113431	0	0	0	0	0.071303	0.106826	0.0542635	0	0	0	0.152534	0.00388703	0	0.0605829	0.182202	0	0	0	0.088585	0.0187085	0	0.169098
BA_2	D	2		0.129148	2.14135	0.228894	0.405545	0.484346	0	0.200678	0	0	0	0	0.435974	0.222824	0.139581	8.15358	7.14994	0	0	0	0.061708	1.15778	3.16913	0.150647	0.151595	0	0	0	0	0.174029	0.134839	0.176954	0	0	0.516435	0.237035	0	0	0.138481	0.220991	0.0635172	0	0	0.199966	0	0	0.0913681
BA_7	D	2		0.252931	0.971081	0.293933	1.09165	0.556552	0	0	0	0	0	0	0.499634	1.32699	0	6.27834	4.96066	0	0	0.139691	0	0	2.11535	0	0	0	0	0	0	0.0143956	0	0	0	0	0.0875371	0	0	0.0389541	0	0.188747	0.133163	0	0	0	0	0	0.30414
BA_8	D	2		0.1917	0.91807	0.236966	0	0.657387	0	0.0886671	0	0	0	0	0.509044	0.0693395	0.0884067	2.98008	2.33212	0	0	0.67477	0.0266035	0.0516577	1.26858	0.140357	0.101861	0	0	1.34442	0	0.152267	0.113883	0	0.0445157	0	0	0.167569	0.191389	0.188245	0	0.163837	0.0325529	0	0	0.0494765	0.15588	0	0.170434
BA_10	D	2		0	0.174913	0	0	0	0	0	0	0	0	0	0	0.319489	0	2.57851	2.15168	0	0	0.0372336	0	0	1.38649	0	0	0	0	0	0	0.191808	0	0	0	0	0.123845	0	0.024037	1.00511	0	0	0	0	0	0	0.0519237	0	0
BA_10	D	2		0	1.80964	0.964276	1.02347	1.98498	0	0.24259	0	0	0	0	1.44365	0.397757	0.232079	3.10688	2.77031	0	0.281316	0	0.064419	0.607119	2.58215	0.327373	0.19847	0	0	0	0	0	0.253378	0.346403	0	0	0	0.411048	0	0.125416	0.236691	0.403165	0.120708	0	0	0.156287	0.00198093	0	0.207046
AA_1	S	1		0.153709	1.13272	0.181609	0.506375	0.475529	0	0.0846493	0	0	0	0	0	0.163395	0.160506	5.35092	4.32137	0	0.0748108	0	0.0116602	0.250622	2.81043	0.17562	0.12215	0	0	1.07235	0.473744	0.105887	0.213406	0.0700937	0	0	0	0.348056	0.163489	0.0510835	0.0581571	0.296392	0.0625711	0	0	0.20889	0.204952	0	0.186029
AA_2	S	1		0.0724501	0.558486	0.287235	0.624734	0.699472	0	0.105382	0	0	0	0	0.479904	0.207751	0.113702	1.88326	1.55382	0	0.115712	0	0	0.0511698	1.15721	0.174712	0.130757	0	0	0	0	0	0.124448	0.000573949	0	0	0.204951	0.2039	0	0.0233571	0	0.189965	0.0753179	0	0	0	0.00374225	0	0.209031
AA_3	S	1		0.642357	0.962695	0.163982	0	0.40624	0	0.145412	0	0	0	0	0.315822	0.525641	0	2.41827	1.91356	0	0	0	0	0	0.920099	0	0	0	0	1.76352	0	0	0	0	0.136572	0	0.875967	0	0.261013	0.19265	0	0	0.0553052	0	0	0	0.403905	0	0
AA_4	S	1		0	0.626983	0.10489	0	0.185321	0	0.0788857	0	0	0	0	0	0	0.126593	4.27157	3.56067	0	0	0	0.0297255	0.0223652	1.38999	0.0695457	0.0717631	0	0	0	0	0	0.0802296	0.0742512	0	0	0.104606	0.147961	0.00202118	0	0.0392467	0.1444	0.0304216	0	0	0.173159	0.00289596	0	0
AA_6	S	1		0	0.0805576	0	0	0.0320432	0.310554	0	0	0	0	0	0	0.244706	0	0.491682	0.384105	0.105553	0	0.0149256	0.0617436	0.775298	0.191172	0	0	0	0	15.9191	0	1.31665	0	0	0	0	0	0	3.22435	0.0831356	0	0	0	0	0	0	4.35921	0.181749	0.0402417
AA_8	S	1		0.668559	0.509824	0.195989	0.506157	0.370306	0	0.0951331	0	0	0	0	0.367116	0.138273	0.124968	1.60442	1.19157	0	0	0	0.000425757	0	1.72662	0.163246	0.105735	0	0	0.427911	0	0	0.141292	0.00737303	0	0	0.14328	0.241679	0.0995155	0.0588781	0	0.200774	0.0420757	0	0	0.0943825	0.150607	0	0.185106
AA_9	S	1		0.187016	2.26266	0.507348	0	1.11432	0	0.30809	0	0	0	0	0.911313	0.258666	0.21552	5.6378	4.72231	0	0.105437	0.0617621	0.000542536	0.347308	2.76394	0.256801	0.131975	0	0	0	0	0.117999	0.255997	0.205923	0	0	0.0817026	0.413884	0.0263014	0.0769597	0.172782	0.481614	0.0985422	0	0	0.372424	0.0916182	0	0.132511
AA_10	S	1		0.175252	0.509294	0.122031	0	0.264137	0	0	0	0	0	0	0.165489	0.242436	0	2.38336	2.04684	0	0	0	0.00349022	0.0335188	1.08659	0.0866811	0	0	0	0	0	0	0	0.0313157	0	0	0	0.131872	0	0.0484197	0.0590934	0.168481	0.0823659	0	0	0	0.00970804	0	0.0844766
BB_1	S	2		0	1.03943	0.554057	1.09226	1.23732	0	0.148124	0	0.140524	0	0	1.17416	0.641049	0.192577	5.19506	4.21671	0	0.193835	0.0479657	0	0.0896202	3.3553	0.333812	0.216855	0	0	0.613711	0	0	0.216472	0.116819	0	0	0.181867	0.363119	0.0681455	0.24048	0.114478	0.429937	0.0554272	0	0	0.115262	0.104687	0	0.377992
BB_2	S	2		0	0.206043	0	0	0	0	0	0	0	0	0.323739	0	0.523549	0	2.48402	1.97758	0	0	0	0	0.224938	0.707258	0	0	0	0	0	0	0.0801208	0	0	0	0	0.116821	0	0.307918	0.187402	0	0	0.133293	0	0	0	0.449568	0	0
BB_3	S	2		0.245497	1.24679	0.222233	0	0.457853	0	0.173086	0.313803	0.447738	0	0	0	0.370226	0.11067	7.63622	6.80396	0	0	0.16496	0.0750117	1.76067	4.84305	0.178619	0.143395	0	0	0	0	0.527475	0.109123	0.164627	0.160356	0	0.244461	0.181118	0.536633	0.917579	0.0898358	0.209857	0.164873	0	0	0	0.464813	0	0.242106
BB_4	S	2		0.150066	3.79181	0.437244	0.38708	0.517422	0	0.779917	1.10217	0.760886	0	0.204069	0.515236	0.161753	0.118827	2.1295	1.83185	0	0.102941	0	0	0	2.04952	0.211798	0.145162	0	0	0	0	0.109836	0.113602	0	0	0	0.159661	0.226405	0.142771	0.0337068	0	0.205401	0.0546871	0	0	0.0752196	0.313441	0	0.195859
BB_6	S	2		0.440063	1.20966	0.212336	0	0.527918	0	0	0	0	0	0	0	0.197118	0	1.85069	1.36165	0	0	0	0.0407037	0	0.503798	0	0	0	0	0	0	0	0	0.0810926	0	0	0.269743	0	0	0	0.112142	0	0.101503	0	0	0	0	0	0.194248
BB_7	S	2		1.40756	0.662043	0.400955	0.988808	0.89582	0	0	0	0.200708	0	0	0.673169	0.650335	0.258557	2.9962	2.62186	0	0	0.0281052	0	0	2.41298	0.233085	0.188586	0	0	1.3448	0	0.47007	0.251652	0	0	0	0	0.342185	0.107945	0.0224708	0	0.460492	0	0	0	0.232778	0.668382	0	0
BB_8	S	2		0	0.270069	0.145223	0	0.384082	0	0.0450569	0	0	0	0	0.260108	1.67689	0.0690752	1.36472	1.12114	0	0.0442141	0.365018	0.00897263	0.364174	0.558701	0.102845	0.0583903	0	0	0.298844	0	0.356546	0.0818368	0	0	0	0.276524	0.130114	0.292893	0.168701	0	0.152507	0.033656	0	0	0.0442442	0.276321	0	0.100829
BB_9	S	2		0.531306	3.61139	0.449231	0	0.259904	0	0.103632	0	0.14286	0	0	0	0.108838	0	12.8419	10.6827	0	0	0	0.0180307	0.140671	2.71718	0.0621152	0	0	0	0	0	0	0	0.0100713	0	0	0.0650409	0.0671717	0.0062149	0	0.0424417	0.0580168	0.0702415	0	0	0	0.0213227	0	0.0807977
BB_10	S	2		0	0.841325	0.148762	0	0	0	0.888383	1.29826	0.78877	0	0.598337	0	0.0373944	0.119585	3.60304	3.07629	0	0	0.370663	0.0143521	0	4.98006	0.154269	0.0893396	0	0	0	0	0	0.141776	0	0	0	0.280334	0.230869	0.0551286	0.323298	0	0.161748	0	0	0	0.103558	0.0989574	0	0.0850658
[truncated: 693 more columns]

## Sheet: Exp. II - Performance
		Colony sizes
Time point		1d			2d			3d			4d			5d			6d			7d			8d			9d			10d			11d			12d			13d			14d			15d
Infestation treatment		C	D	S	C	D	S	C	D	S	C	D	S	C	D	S	C	D	S	C	D	S	C	D	S	C	D	S	C	D	S	C	D	S	C	D	S	C	D	S	C	D	S	C	D	S
Replicate	Tent
1	1	3	4	3	3	6	5	3	8	8	3	9	12	5	19	11	5	22	14	10	33	33	20	63	42	22	83	48	25	102	67	26	121	90	45	150	117	55	182	129	45	264	181	127	372	184
2	1	4	5	5	3	5	6	5	10	9	6	12	17	7	10	20	12	12	32	16	21	50	18	49	61	25	49	68	43	51	81	61	93	130	68	127	124	111	141	140	116	149	206	144	231	230
3	1	5	5	6	3	5	7	5	8	15	2	8	24	3	12	28	5	12	27	16	31	45	21	55	73	22	93	92	31	88	143	41	125	191	59	184	220	75	306	208	88	246	229	133	385	494
4	1	5	5	5	5	4	4	5	10	4	6	12	4	9	17	6	18	31	8	23	43	12	49	55	17	39	68	29	58	107	36	79	133	50	88	154	73	144	242	87	134	294	124	182	430	135
5	1	4	5	6	5	5	7	5	8	17	7	9	20	8	13	28	11	24	41	26	31	47	51	50	81	62	50	112	75	106	167	127	127	187	117	150	200	228	200	257	204	229	301	253	301	361
6	1	3	5	4	3	5	5	6	9	9	8	13	11	9	12	15	12	29	28	18	40	40	27	55	46	27	95	71	48	119	132	61	126	120	68	158	186	67	150	198	100	272	217	143	321	273
7	1	3	5	4	3	4	5	4	6	8	2	5	10	3	8	13	14	12	20	12	19	31	21	29	58	23	45	57	24	50	88	29	60	130	45	75	165	46	102	167	70	135	199	93	152	276
8	1	3	6	5	4	9	3	3	22	10	2	21	15	3	36	14	5	53	18	10	84	31	12	117	26	29	151	40	24	219	58	32	287	70	50	325	85	62	263	95	71	425	142	129	513	159
9	1	3	4	5	4	5	6	6	7	8	5	10	14	6	11	28	4	16	41	5	27	40	7	33	67	21	56	93	24	81	110	21	85	172	29	151	161	44	153	194	71	183	202	65	225	307
10	2	2	3	4	2	5	5	2	9	7	2	13	8	3	13	14	6	25	17	6	41	30	15	54	45	21	82	61	15	99	77	19	110	110	32	141	134	33	156	133	43	202	195	76	253	229
11	2	3	5	5	3	6	6	4	7	9	4	13	12	3	12	15	4	18	25	5	38	29	16	49	39	21	63	48	34	82	65	48	128	115	68	152	132	92	169	156	93	219	180	116	253	212
12	2	4	5	5	5	6	5	5	11	6	6	16	18	8	23	22	6	18	25	5	38	29	20	56	75	34	74	112	47	107	114	43	150	126	71	202	187	84	202	220	128	252	233	197	309	254
13	2	4	4	5	5	3	6	4	5	9	5	5	18	14	9	25	25	11	24	22	15	32	32	22	56	38	47	94	58	55	78	54	38	113	68	76	156	87	84	170	96	62	193	154	129	249
14	2	5	4	5	4	5	6	8	6	14	14	7	23	16	10	27	17	16	41	24	23	34	33	42	73	34	54	94	42	57	117	54	91	210	69	124	241	103	97	199	130	121	262	189	158	285
15	2	3	5	4	3	6	7	5	12	11	5	15	17	6	20	25	10	29	29	13	37	46	25	42	78	31	51	77	41	58	127	69	94	139	88	112	199	112	169	231	160	223	288	146	231	333
16	2	5	5	5	3	6	7	3	8	13	5	9	15	7	16	25	15	18	42	24	29	48	37	38	88	45	61	162	54	73	179	81	92	248	98	105	306	133	144	339	146	164	383	199	195	518
17	2	5	5	4	4	6	4	5	9	9	5	9	8	5	18	12	8	21	15	16	34	37	34	66	80	36	68	97	72	110	170	71	144	199	92	164	244	118	178	343	143	189	318	166	258	496
18	2	3	5	4	3	4	5	1	6	6	2	9	12	3	14	16	4	18	21	9	18	32	12	30	53	16	26	75	35	41	87	44	46	94	46	52	118	67	67	238	89	79	263	115	109	253

## Sheet: Exp. III - Preference of adults
		Location of adults
Time point		1h				1d				2d				3d				4d				5d				6d				7d				8d				9d
Location		N	C	D	S	N	C	D	S	N	C	D	S	N	C	D	S	N	C	D	S	N	C	D	S	N	C	D	S	N	C	D	S	N	C	D	S	N	C	D	S
Replicate	Tent
1	1	0	0	20	80	0	0	50	50	0	17	33	50	0	0	33	67	0	17	83	0	0	0	20	80	0	17	17	67	0	8	23	69	0	7	13	80	20	10	20	50
2	1	40	0	20	40	0	0	67	33	33	0	50	17	0	0	40	60	0	0	20	80	0	0	50	50	0	20	40	40	0	11	33	56	0	8	33	58	43	7	21	29
3	1	50	0	17	33	0	50	50	0	0	17	33	50	0	40	40	20	0	33	50	17	0	17	67	17	0	33	33	33	0	20	20	60	0	18	18	64	0	40	30	30
4	1	100	0	0	0	0	0	75	25	0	33	17	50	0	40	40	20	0	17	50	33	0	20	40	40	0	20	60	20	9	18	55	18	0	21	50	29	0	14	71	14
5	1	40	20	0	40	0	33	17	50	0	17	17	67	0	17	33	50	0	33	17	50	0	33	33	33	0	50	33	17	0	27	45	27	0	36	43	21	0	10	50	40
6	1	40	0	60	0	0	50	0	50	0	20	40	40	0	25	50	25	0	25	50	25	0	29	57	14	0	33	50	17	0	20	60	20	0	17	67	17	0	17	67	17
7	1	80	0	20	0	0	0	0	100	0	0	0	100	0	17	33	50	0	0	33	67	0	0	25	75	0	0	50	50	0	0	33	67	0	17	33	50	0	50	0	50
8	1	50	17	0	33	0	40	20	40	0	20	40	40	0	25	25	50	0	33	33	33	0	14	29	57	0	17	33	50	14	14	29	43	0	17	50	33	0	14	57	29
9	1	33	33	0	33	0	0	33	67	0	17	0	83	0	17	17	67	0	17	17	67	0	17	17	67	0	14	29	57	30	20	30	20	0	23	38	38	0	8	42	50
10	1	83	0	0	17	25	0	25	50	17	17	33	33	25	0	50	25	0	0	33	67	0	0	33	67	0	25	50	25	20	20	40	20	33	0	33	33	0	25	50	25
11	1	20	0	40	40	0	17	33	50	0	0	67	33	0	17	50	33	0	20	20	60	0	17	50	33	0	14	57	29	9	9	55	27	10	20	40	30	0	9	55	36
12	1	50	0	33	17	0	0	60	40	0	20	60	20	0	0	67	33	20	0	40	40	0	0	50	50	0	0	50	50	20	10	60	10	0	13	63	25	10	10	40	40
13	2	80	0	0	20	25	0	75	0	0	0	33	67	0	0	67	33	0	0	100	0	0	0	83	17	0	0	67	33	0	14	86	0	0	13	75	13	0	17	67	17
14	2	80	0	20	0	0	0	67	33	0	33	33	33	0	25	50	25	0	14	71	14	0	17	50	33	0	17	33	50	0	27	36	36	0	21	43	36	0	14	57	29
15	2	75	0	0	25	0	0	100	0	0	0	40	60	0	0	60	40	0	0	50	50	0	0	50	50	0	17	33	50	0	0	70	30	13	6	50	31	9	9	55	27
16	2	100	0	0	0	0	33	33	33	14	29	14	43	0	33	33	33	0	17	33	50	17	17	33	33	0	40	20	40	0	22	44	33	0	21	43	36	0	33	33	33
17	2	33	0	50	17	17	17	33	33	0	20	20	60	0	33	50	17	0	17	50	33	0	0	60	40	0	0	33	67	0	13	38	50	0	11	44	44	0	0	29	71
18	2	40	0	20	40	0	0	25	75	0	0	33	67	0	0	67	33	0	0	60	40	0	0	83	17	0	0	60	40	0	0	67	33	0	0	63	38	11	11	44	33
19	2	100	0	0	0	0	50	0	50	0	33	17	50	0	20	20	60	0	0	25	75	0	50	0	50	0	33	33	33	0	0	50	50	0	17	50	33	11	11	22	56
20	2	50	17	0	33	0	0	20	80	0	20	0	80	0	40	20	40	0	0	0	100	0	33	0	67	0	17	50	33	0	0	50	50	0	43	29	29	0	0	13	88
21	2	40	40	0	20	0	17	50	33	0	25	75	0	0	33	33	33	0	33	33	33	13	25	50	13	0	25	50	25	13	13	38	38	0	14	71	14	0	33	44	22
22	2	67	17	17	0	0	17	50	33	0	20	40	40	0	20	40	40	0	50	25	25	0	50	25	25	0	40	20	40	40	40	20	0	14	14	14	57	0	0	50	50
23	2	33	17	17	33	0	17	67	17	0	17	33	50	0	0	50	50	0	25	25	50	0	33	17	50	0	29	14	57	33	11	22	33	29	14	29	29	18	12	35	35
24	2	80	20	0	0	0	25	25	50	0	0	33	67	0	25	50	25	0	33	0	67	0	40	20	40	0	40	20	40	0	50	25	25	25	50	0	25	0	40	20	40

## Sheet: Exp. III - Location of nymphs
		Location of nymphs
Time point		2d				3d				4d				5d				6d				7d				8d
Location		N	C	D	S	N	C	D	S	N	C	D	S	N	C	D	S	N	C	D	S	N	C	D	S	N	C	D	S
Replicate	Tent
1	1	0	0	0	0	0	0	2	3	0	0	3	3	0	0	3	3	0	0	5	9	0	0	10	25	0	5	10	43
2	1	0	0	0	0	0	0	1	4	0	1	1	6	1	0	6	7	0	0	6	10	0	4	11	20	0	15	28	27
3	1	0	0	0	0	0	0	1	3	0	0	3	4	0	0	3	7	0	3	3	8	0	13	13	15	0	22	14	17
4	1	0	0	0	0	0	0	2	2	0	4	5	2	0	3	5	1	0	9	12	3	0	13	20	7	0	23	39	16
5	1	0	0	0	0	0	0	1	3	0	2	4	2	0	2	6	5	0	3	8	10	0	15	17	13	0	25	33	19
6	1	0	0	0	0	0	0	1	0	0	1	5	1	0	0	3	0	0	3	11	1	0	2	20	2	0	2	32	13
7	1	0	0	1	1	0	1	2	4	0	5	2	6	0	3	6	12	0	10	7	16	0	8	3	17	0	16	13	16
8	1	0	1	1	2	0	2	3	4	0	3	6	5	0	6	2	4	0	5	16	10	0	7	13	17	0	16	20	21
9	1	0	1	0	5	0	1	5	4	0	3	4	14	0	13	9	36	0	15	27	38	0	28	27	48	0	17	33	63
10	1	0	0	1	0	0	1	3	0	0	3	2	4	0	3	4	4	0	2	16	4	0	4	12	7	0	6	11	9
11	1	0	0	4	3	0	1	5	6	0	0	14	6	0	0	15	15	0	2	24	13	0	4	33	30	0	6	36	28
12	1	0	0	4	0	0	0	6	6	0	0	8	5	0	0	17	18	0	1	30	20	0	2	35	16	0	0	47	11
13	2	0	0	0	0	0	0	1	2	0	0	5	0	0	0	3	1	0	0	8	2	0	1	32	0	0	1	32	2
14	2	0	0	0	0	0	2	3	2	0	3	10	4	0	1	6	9	0	3	9	6	0	16	9	18	0	13	21	22
15	2	0	0	0	0	0	1	3	3	0	3	4	3	0	1	6	7	0	4	10	8	0	3	13	13	0	13	25	32
16	2	0	0	0	0	0	1	4	3	0	2	3	4	0	5	5	7	0	9	7	10	0	13	17	14	0	32	29	18
17	2	0	0	0	0	0	1	2	4	0	2	5	5	0	0	9	8	0	4	6	14	0	10	7	25	0	7	18	25
18	2	0	0	0	0	0	0	0	2	0	0	5	4	0	0	4	1	0	0	7	3	0	0	11	7	0	2	27	7
19	2	0	3	2	3	0	3	4	1	0	3	5	8	0	10	7	17	0	2	15	14	0	3	5	38	0	2	25	53
20	2	0	1	0	4	0	0	1	1	0	3	2	7	0	3	3	12	0	7	9	18	0	4	16	6	0	11	19	26
21	2	0	2	5	0	0	0	5	2	0	4	10	4	0	5	18	7	0	7	22	20	0	11	23	25	0	19	21	29
22	2	0	1	1	3	0	2	1	3	0	5	3	4	0	7	3	6	0	8	13	10	0	16	15	3	0	7	14	8
23	2	0	2	3	4	0	2	3	7	0	3	5	10	0	9	4	9	0	24	6	26	0	16	12	29	0	24	23	32
24	2	0	1	0	1	0	1	2	1	0	3	0	1	0	4	1	1	0	6	3	5	0	6	0	6	0	6	3	7
